# Supplementary material for: Quantitative Trait Locus Analysis Implicates CD4+/CD44high Memory T Cells in the Pathogenesis of Murine Autoimmune Pancreatitis
Source: PLoS One. 2015 Sep 1;10(9):e0136298. doi: 10.1371/journal.pone.0136298 (PMC4556487; doi:10.1371/journal.pone.0136298)
Supplement: S1 Table — (XLSX) [file pone.0136298.s002.xlsx]

## Sheet: Sheet1
All antibodies are anti-mouse reactive
Name (antibody)	Label	Manufacturer	Cat.no.	Stock concentration [µg/ml]	Final concentration [µg/ml]	Isotype control
anti-B220 (anti CD45R)	PE	BD Biosciences, Heidelberg, Germany	553081	200	10	Rat IgG2b, κ
anti-CD11c	APC	BD Biosciences, Heidelberg, Germany	550261	200	10	Armenian Hamster IgG1, λ2
anti-CD19	PerCP-Cy5.5	BD Biosciences, Heidelberg, Germany	551001	200	10	Rat IgG2a, κ
anti-CD3	APC	BD Biosciences, Heidelberg, Germany	553066	200	10	Armenian Hamster IgG1, κ
anti-CD4	FITC	BD Biosciences, Heidelberg, Germany	553046	500	25	Rat IgG2a, κ
anti-CD4	PerCP-Cy5.5	BD Biosciences, Heidelberg, Germany	550954	200	10	Rat IgG2a, κ
anti-CD44	FITC	BD Biosciences, Heidelberg, Germany	561859	500	20	Rat IgG2b, κ
anti-CD62L	PE	BD Biosciences, Heidelberg, Germany	561918	200	10	Rat IgG2a, κ
anti-CD69	APC	BD Biosciences, Heidelberg, Germany	560689	200	12	Armenian Hamster IgG1, λ3
anti-CD8	PerCP-Cy5.5	BD Biosciences, Heidelberg, Germany	551162	200	10	Rat IgG2a, κ
anti-CD8	APC	BD Biosciences, Heidelberg, Germany	561093	200	10	Rat IgG2a, κ
anti-CD86	FITC	BD Biosciences, Heidelberg, Germany	553691	500	20	Rat IgG2a, κ
anti-FoxP3	PE	eBioscience, San Diego, CA, USA	12-4771-80	200	10	IgG2a, kappa
anti-IFN gamma*	FITC	BD Biosciences, Heidelberg, Germany	554411	500	25	Rat IgG1, κ
anti-IL17*	PE	BD Biosciences, Heidelberg, Germany	559502	200	10	Rat IgG1, κ
anti-PDCA-1	PE	eBioscience, San Diego, CA, USA	12-3171-81	200	10	IgG2b, kappa
anti-IL4*	APC	BD Biosciences, Heidelberg, Germany	554436	200	10	Rat IgG1
anti-MHC Class II	PE	eBioscience, San Diego, CA, USA	12-5322-81	100	10	IgG2b
*These antibodies target the intracellular antigens
PE; Phycoerythrin
APC; Alkaline Phosphate Conjugated
FITC; Fluorescein Isothiocyanate Conjugated
(PerCP)-Cy5.5; Peridinin chlorophyll protein -Cy5.5
