# Supplementary material for: Quantitative Trait Locus Analysis Implicates CD4+/CD44high Memory T Cells in the Pathogenesis of Murine Autoimmune Pancreatitis
Source: PLoS One. 2015 Sep 1;10(9):e0136298. doi: 10.1371/journal.pone.0136298 (PMC4556487; doi:10.1371/journal.pone.0136298)
Supplement: S3 Table — (XLSX) [file pone.0136298.s004.xlsx]

## Sheet: Table S2
List of all genes in the overlapping regions of QTL AIP s1 and the QTL for CD4+/CD44high cells on chromosome 2
RefSeq gene ID	Gene name	Strand	Gene start	Gene end
NM_020575	March7	+	60010774	60049224
NM_025422	Cd302	-	60052831	60085323
NM_001290660	Cd302	-	60052831	60085323
NM_013825	Ly75	-	60094598	60184070
NR_046065	Gm13580	+	60212363	60213413
NM_008867	Pla2r1	-	60218381	60354147
NM_021359	Itgb6	-	60399130	60474532
NM_001159564	Itgb6	-	60399130	60523442
NM_020296	Rbms1	-	60552791	60764043
NM_001141932	Rbms1	-	60552791	60682277
NM_001141931	Rbms1	-	60552791	60682277
NR_045335	Gm13582	-	60765214	60775990
NM_011529	Tank	+	61379424	61455006
NM_001164072	Tank	+	61393935	61455006
NM_001164071	Tank	+	61393935	61455006
NM_021526	Psmd14	+	61512532	61601215
NM_009322	Tbr1	+	61605291	61614952
NM_033552	Slc4a10	+	61847353	62127582
NM_001242379	Slc4a10	+	61847353	62127582
NM_001242380	Slc4a10	+	61847353	62127582
NM_001242378	Slc4a10	+	61847353	62127582
NM_001242382	Slc4a10	+	61847353	62127582
NM_001242381	Slc4a10	+	61847353	62127582
NM_001242383	Slc4a10	+	61847353	62127582
NM_010074	Dpp4	-	62130915	62213070
NM_001159543	Dpp4	-	62134061	62213070
NM_008100	Gcg	-	62275368	62284492
NM_007986	Fap	-	62301774	62374860
NM_001164477	Ifih1	-	62396631	62447094
NM_027835	Ifih1	-	62396631	62447094
NM_145523	Gca	+	62465165	62494948
NM_133207	Kcnh7	-	62503784	62985126
NM_021716	Fign	-	63772346	63898877
NM_001267847	Fign	-	63772346	63898877
NM_001267846	Fign	-	63772346	63898877
NM_016719	Grb14	-	64713319	64823605
NM_027225	Cobll1	-	64889177	65039465
NM_177025	Cobll1	-	64889177	65039465
NM_177074	Slc38a11	-	65117471	65164865
NR_105755	Mir6337	-	65165134	65165239
NM_018732	Scn3a	-	65257956	65368331
NM_001099298	Scn2a1	+	65471283	65568286
NM_001290666	Csrnp3	+	65646605	65832385
NM_153409	Csrnp3	+	65646605	65832384
NM_178634	Csrnp3	+	65646605	65832384
NM_001290665	Csrnp3	+	65732703	65832385
NM_015736	Galnt3	-	65883604	65925632
NM_001290669	Ttc21b	-	65985165	66057456
NM_001047604	Ttc21b	-	65985165	66057456
NM_018733	Scn1a	-	66071620	66241676
NR_033495	Gm13629	+	66241718	66348311
NM_001290674	Scn9a	-	66280919	66435801
NM_001290675	Scn9a	-	66280919	66435801
NM_009135	Scn7a	-	66474264	66585749
NM_001033477	Gm1322	+	66974672	66987051
NM_001024618	Xirp2	+	67246840	67327445
NM_001083919	Xirp2	+	67246840	67327443
NR_106083	Mir7224	+	67476295	67476355
NR_105752	Mir6335	+	67581881	67581979
NM_020283	B3galt1	+	67905510	67923721
NM_016866	Stk39	-	68011285	68272820
NM_177651	4933409G03Rik	+	68383251	68417302
NM_183113	4932414N04Rik	+	68458722	68549304
NM_172856	Cers6	+	68662395	68912129
NM_181547	Nostrin	+	68936638	68990166
NM_001199124	Spc25	-	68994733	69007052
NM_001305800	Spc25	-	68994733	69007052
NM_025565	Spc25	-	68994733	69007052
NM_001199123	Spc25	-	68994733	69007052
NM_001289856	G6pc2	+	69011911	69028832
NM_001289857	G6pc2	+	69020787	69028832
NM_021331	G6pc2	+	69020787	69028832
NM_021022	Abcb11	-	69039120	69143455
NM_175512	Dhrs9	+	69181300	69203925
NM_001081088	Lrp2	-	69225173	69386906
NM_028284	Bbs5	+	69448093	69468408
NM_001081087	Klhl41	+	69470958	69485078
NM_177244	Fastkd1	-	69487662	69513445
NM_001081086	Ppig	+	69523926	69554898
NM_001077684	Ccdc173	-	69558895	69590325
NM_028521	Phospho2	+	69590575	69598007
NM_177784	Klhl23	+	69623208	69637489
NM_009278	Ssb	+	69662400	69672685
NM_001110145	Ssb	+	69662400	69672685
NM_029280	Mettl5	-	69672033	69686454
NR_110977	Mettl5	-	69672033	69686454
NM_177783	Ubr3	+	69698084	69824849
NM_001303033	Ubr3	+	69698084	69824849
NM_177376	Myo3b	+	69839964	70230034
NM_022435	Sp5	+	70275761	70278565
NR_040496	Gad1os	-	70290778	70364196
NM_025744	Erich2	+	70309657	70341723
NM_008077	Gad1	+	70363002	70402851
NM_027352	Gorasp2	+	70462347	70492564
NR_027343	Gorasp2	+	70462347	70492564
NM_172664	Tlk1	-	70513248	70626319
NM_001110512	Mettl8	-	70765401	70819213
NM_145524	Mettl8	-	70765401	70856445
NM_198005	Dcaf17	+	70856582	70889483
NM_001165982	Dcaf17	+	70856582	70884296
NM_001165981	Dcaf17	+	70856582	70899981
NM_001165980	Dcaf17	+	70856582	70896697
NM_028593	Cybrd1	+	70918892	70943765
NM_001198874	Dync1i2	+	71012544	71064141
NM_001198875	Dync1i2	+	71012544	71064141
NM_001198873	Dync1i2	+	71012544	71064141
NM_001198872	Dync1i2	+	71012544	71064141
NM_001198876	Dync1i2	+	71012544	71064141
NM_001198878	Dync1i2	+	71012784	71064141
NM_010064	Dync1i2	+	71012784	71064141
NM_001198877	Dync1i2	+	71012784	71064141
NM_172436	Slc25a12	-	71075133	71168393
NM_026115	Hat1	+	71190098	71242461
NM_025633	Metap1d	+	71254176	71326030
NM_010053	Dlx1	+	71330283	71334819
NR_002854	Dlx1as	-	71331476	71338730
NM_010054	Dlx2	-	71344246	71347593
